# Supplementary material for: Efficacy of Bacillus coagulans BC01 on loperamide hydrochloride-induced constipation model in Kunming mice
Source: Front Nutr. 2022 Sep 21;9:964257. doi: 10.3389/fnut.2022.964257 (PMC9533339; doi:10.3389/fnut.2022.964257)
Supplement: Supplementary file 1 [file Data_Sheet_1.zip]

Archive with 1 entries (1 files):
- Supplementary materials/Figure S1 and Figure S2.docx
